# Supplementary material for: The Relationship between Clock Genes, Sirtuin 1, and Mitochondrial Activity in Head and Neck Squamous Cell Cancer: Effects of Melatonin Treatment
Source: Int J Mol Sci. 2023 Oct 9;24(19):15030. doi: 10.3390/ijms241915030 (PMC10573844; doi:10.3390/ijms241915030)
Supplement: Supplementary file 1 [file ijms-24-15030-s001.zip]

Archive with 1 entries (1 files):
- ijms-2634362-supplementary.pdf
